# Supplementary material for: A high-quality de novo genome assembly for clapper rail (Rallus crepitans)
Source: G3 (Bethesda). 2023 May 2;13(8):jkad097. doi: 10.1093/g3journal/jkad097 (PMC10484055; doi:10.1093/g3journal/jkad097)
Supplement: jkad097_Supplementary_Data [file jkad097_supplementary_data.zip]

Archive with 2 entries (2 files):
- 1-Supplemental Figure 1.pdf
- 2-Supplemental Tables.xlsx
