# Supplementary material for: A high-quality de novo genome assembly for clapper rail (Rallus crepitans)
Source: G3 (Bethesda). 2023 May 2;13(8):jkad097. doi: 10.1093/g3journal/jkad097 (PMC10484055; doi:10.1093/g3journal/jkad097)
Supplement: jkad097_Supplementary_Data [file jkad097_supplementary_data.zip › 2-Supplemental Tables.xlsx]

## Sheet: Table 1
	Rallus crepitans (Clapper Rail - This assembly)	Fulica atra (Eurasian Coot)	Hypotaenidia okinawae (Okinawa Rail)	Laterallus jamaicensis coturniculus (California Black Rail)	Laterallus rogersi (Inaccessible Island Rail)	Porphyrio hochstetteri (South Island Takahe)	Rallus limicola (Virginia Rail)	Zapornia atra (Henderson Crake)
		GCA_013372525.1	GCA_002003005.1	GCA_022605575.1	GCA_013401215.1	GCA_020800305.1	GCA_022605955.1	GCA_013400835.1
Sum	1107495506	1167597722	1114530436	1391405863	1168394043	1270294353	1395598026	1119122118
# Scaffolds	12159	17827	768680	645	159311	174	1102	58849
Longest Scaffold	204555995	27139163	97103	101238236	490459	224114340	128426625	1795565
N50 (L50)	82,867,589 (4)	6,390,841 (46)	6,245 (48,754)	21,403,927 (16)	36,904 (8,087)	71,566,193 (5)	25,302,669 (14)	134,191 (2,049)
N60 (L60)	43,067,017 (6)	4,333,357 (69)	4,741 (69,244)	12,730,126 (24)	26,709 (11,802)	44,491,086 (7)	17,796,958 (20)	93,698 (3,053)
N70 (L70)	31,833,563 (9)	2,836,472 (102)	3,414 (96,944)	6,892,306 (41)	18,122 (17,095)	34,454,515 (10)	9,517,535 (32)	60,824 (4,535)
N80 (L80)	20,290,641 (13)	1,666,198 (155)	2,217 (137,243)	3,507,864 (70)	10,392 (25,581)	22,936,666 (15)	3,729,809 (56)	35,904 (6,919)
N90 (L90)	12,175,691 (20)	492,743 (281)	1,041 (208,527)	1,355,570 (135)	4,089 (43,244)	10,382,098 (23)	587384 (160)	16,396 (11,449)
N100 (L100)	1000 (12,159)	1000 (17,827)	51 (768,680)	17,042 (645)	200 (159,311)	3,912 (174)	14,487 (1,102)	200 (58,849)
BUSCO Results (aves_odb10)	C:92.0%[S:91.3%,D:0.7%],F:2.6%,M:5.4%,n:8338	C:94.6%[S:93.8%,D:0.8%],F:1.7%,M:3.7%,n:8338	C:42.9%[S:42.8%,D:0.1%],F:26.5%,M:30.6%,n:8338	C:96.8%[S:96.4%,D:0.4%],F:0.6%,M:2.6%,n:8338	C:73.4%[S:73.1%,D:0.3%],F:13.9%,M:12.7%,n:8338	C:96.7%[S:96.2%,D:0.5%],F:0.5%,M:2.8%,n:8338	C:96.9%[S:96.6%,D:0.3%],F:0.5%,M:2.6%,n:8338	C:87.8%[S:87.6%,D:0.2%],F:5.6%,M:6.6%,n:8338

## Sheet: Table 2
filename	bRalCre1.mtDNA.UPPER.fasta
sequences	12159
total length	1107495506 bp (1103670166 bp excl N/X-runs)
GC level (%)	42.58
bases masked:	102161688 bp ( 9.22 %)
		number of elements	length occupied (bp)	percentage sequence
Retroelements		263578	82701050	7.47
	SINEs:	4498	488278	0.04
	Penelope	0	0	0
	LINEs:	197489	59849999	5.4
	CRE/SLACS	0	0	0
	L2/CR1/Rex	197489	59849999	5.4
	R1/LOA/Jockey	0	0	0
	R2/R4/NeSL	0	0	0
	RTE/Bov-B	0	0	0
	L1/CIN4	0	0	0
	LTR elements:	61591	22362773	2.02
	BEL/Pao	0	0	0
	Ty1/Copia	0	0	0
	Gypsy/DIRS1	0	0	0
	Retroviral	61591	22362773	2.02
DNA transposons		5814	805294	0.07
	hobo-Activator	299	81261	0.01
	Tc1-IS630-Pogo	64	10036	0
	En-Spm	0	0	0
	MuDR-IS905	0	0	0
	PiggyBac	0	0	0
	Tourist/Harbinger	1589	172210	0.02
	Other (Mirage, P-element, Transib)	0	0	0
Rolling-circles		460	88446	0.01
Unclassified:		37727	7714259	0.7
Total interspersed repeats:			91220603	8.24
Small RNA:		1241	137020	0.01
Satellites:		121	50016	0
Simple repeats:		211681	8519905	0.77
Low complexity:		46913	2270177	0.2
